# Supplementary material for: Visceral Leishmaniasis: Integrated In Silico Screening of Djiboutian Medicinal Plant Phytoconstituents Targeting Leishmania donovani and Leishmania infantum
Source: Pharmaceuticals (Basel). 2026 May 6;19(5):730. doi: 10.3390/ph19050730 (PMC13209649; doi:10.3390/ph19050730)
Supplement: Supplementary file 1 [file pharmaceuticals-19-00730-s001.zip]

Archive with 1 entries (1 files):
- pharmaceuticals-4213832-supplementary.pdf
